# Supplementary material for: ﻿Three new species of jumping spiders (Araneae, Salticidae) from Hunan, China
Source: Zookeys. 2024 Jun 7;1204:301–12. doi: 10.3897/zookeys.1204.122887 (PMC11179093; doi:10.3897/zookeys.1204.122887)
Supplement: XML Treatment for Thiania [file zookeys.1204.122887-treatment1.xml]

<!DOCTYPE tp:taxon-treatment
  PUBLIC "-//TaxonX//DTD Taxonomic Treatment Publishing DTD v0 20100105//EN" "tax-treatment-NSO.dtd">
<tp:taxon-treatment xmlns:tp="http://www.plazi.org/taxpub"><tp:treatment-meta><kwd-group><label>Taxon classification</label><kwd>
                <named-content content-type="kingdom">Animalia</named-content>
              </kwd><kwd>
                <named-content content-type="order">Araneae</named-content>
              </kwd><kwd>
                <named-content content-type="family">Salticidae</named-content>
              </kwd></kwd-group><mixed-citation publication-type="journal"><person-group><name><surname>Li</surname><given-names>Song-Lin</given-names></name><name><surname>Liu</surname><given-names>Ping</given-names></name><name><surname>Peng</surname><given-names>Xian-Jin</given-names></name></person-group><article-title>﻿Three new species of jumping spiders (<tp:taxon-name><tp:taxon-name-part taxon-name-part-type="order">Araneae</tp:taxon-name-part></tp:taxon-name>, <tp:taxon-name><tp:taxon-name-part taxon-name-part-type="family">Salticidae</tp:taxon-name-part></tp:taxon-name>) from Hunan, China</article-title><source>Zookeys</source><day>07</day><month>06</month><year>2024</year><volume>1204</volume><fpage>301</fpage><lpage>312</lpage><pub-id pub-id-type="doi">10.3897/zookeys.1204.122887</pub-id></mixed-citation></tp:treatment-meta><tp:nomenclature><label>﻿Genus</label><tp:taxon-name>
              <object-id xmlns:xlink="http://www.w3.org/1999/xlink" content-type="arpha" xlink:type="simple">20E460AF-3121-5F5A-B8CA-15DD9D30745D</object-id>
              <tp:taxon-name-part taxon-name-part-type="genus" reg="Thiania">Thiania</tp:taxon-name-part>
            </tp:taxon-name><tp:taxon-authority>C. L. Koch, 1846</tp:taxon-authority></tp:nomenclature><tp:treatment-sec sec-type="type species" id="SECID0EEIAC"><title>Type species.</title><p><italic><tp:taxon-name><tp:taxon-name-part taxon-name-part-type="genus" reg="Thiania">Thiania</tp:taxon-name-part><tp:taxon-name-part taxon-name-part-type="species" reg="pulcherrima">pulcherrima</tp:taxon-name-part></tp:taxon-name></italic> C. L. Koch, 1846.</p></tp:treatment-sec></tp:taxon-treatment>
