# Supplementary material for: ﻿Three new species of jumping spiders (Araneae, Salticidae) from Hunan, China
Source: Zookeys. 2024 Jun 7;1204:301–12. doi: 10.3897/zookeys.1204.122887 (PMC11179093; doi:10.3897/zookeys.1204.122887)
Supplement: XML Treatment for Thiania bamian [file zookeys.1204.122887-treatment2.xml]

<!DOCTYPE tp:taxon-treatment
  PUBLIC "-//TaxonX//DTD Taxonomic Treatment Publishing DTD v0 20100105//EN" "tax-treatment-NSO.dtd">
<tp:taxon-treatment xmlns:tp="http://www.plazi.org/taxpub"><tp:treatment-meta><kwd-group><label>Taxon classification</label><kwd>
                <named-content content-type="kingdom">Animalia</named-content>
              </kwd><kwd>
                <named-content content-type="order">Araneae</named-content>
              </kwd><kwd>
                <named-content content-type="family">Salticidae</named-content>
              </kwd></kwd-group><mixed-citation publication-type="journal"><person-group><name><surname>Li</surname><given-names>Song-Lin</given-names></name><name><surname>Liu</surname><given-names>Ping</given-names></name><name><surname>Peng</surname><given-names>Xian-Jin</given-names></name></person-group><article-title>﻿Three new species of jumping spiders (<tp:taxon-name><tp:taxon-name-part taxon-name-part-type="order">Araneae</tp:taxon-name-part></tp:taxon-name>, <tp:taxon-name><tp:taxon-name-part taxon-name-part-type="family">Salticidae</tp:taxon-name-part></tp:taxon-name>) from Hunan, China</article-title><source>Zookeys</source><day>07</day><month>06</month><year>2024</year><volume>1204</volume><fpage>301</fpage><lpage>312</lpage><pub-id pub-id-type="doi">10.3897/zookeys.1204.122887</pub-id></mixed-citation></tp:treatment-meta><tp:nomenclature><label>﻿</label><tp:taxon-name>
              <object-id xmlns:xlink="http://www.w3.org/1999/xlink" content-type="arpha" xlink:type="simple">30B5949F-FFDF-5E95-967A-ECA54093C28F</object-id>
              <tp:taxon-name-part taxon-name-part-type="genus" reg="Thiania">Thiania</tp:taxon-name-part>
              <tp:taxon-name-part taxon-name-part-type="species" reg="bamian">bamian</tp:taxon-name-part>
              <object-id xmlns:xlink="http://www.w3.org/1999/xlink" content-type="zoobank" xlink:type="simple">https://zoobank.org/77A1258A-56A1-4564-81D8-3BE0D8DEB134</object-id>
            </tp:taxon-name><tp:taxon-status xmlns:xlink="http://www.w3.org/1999/xlink" xlink:type="simple">sp. nov.</tp:taxon-status><xref ref-type="fig" rid="F1">Figs 1</xref><xref ref-type="fig" rid="F2">, 2</xref><xref ref-type="fig" rid="F6">, 6</xref></tp:nomenclature><tp:treatment-sec sec-type="type material" id="SECID0EKKAC"><title>Type material.</title><p><bold><italic>Holotype</italic></bold> ♂ (HNU-BMS-1905), China, Hunan Prov., Chenzhou City, Guidong Co., Bamian Mountain National Nature Reserve, <named-content xmlns:xlink="http://www.w3.org/1999/xlink" content-type="dwc:verbatimCoordinates" xlink:type="simple"><named-content content-type="geo-json" specific-use="{&#34;type&#34;:&#34;Point&#34;,&#34;coordinates&#34;:[113.702865,25.975210]}" id="NCID0EYKAC" xlink:type="simple">25.975210°N, 113.702865°E</named-content></named-content>, 1081 m, 18 Sept. 2019, Cheng Wang, Bo Lü and Xuan-Wei Zhou leg.; <bold><italic>paratypes</italic></bold>: 1♀ (HNU-BMS-1903), China, Hunan Prov., Chenzhou City, Guidong Co., Bamian Mountain National Nature Reserve, <named-content xmlns:xlink="http://www.w3.org/1999/xlink" content-type="dwc:verbatimCoordinates" xlink:type="simple"><named-content content-type="geo-json" specific-use="{&#34;type&#34;:&#34;Point&#34;,&#34;coordinates&#34;:[113.710675,26.001944]}" id="NCID0EDLAC" xlink:type="simple">26.001944°N, 113.710675°E</named-content></named-content>, 1678 m, 16 Sept. 2019, Cheng Wang, Bo Lü and Xuan-Wei Zhou leg.; 1♀ (HNU-BMS-2201), China, Hunan Prov., Chenzhou City, Guidong Co., Bamian Mountain National Nature Reserve, <named-content xmlns:xlink="http://www.w3.org/1999/xlink" content-type="dwc:verbatimCoordinates" xlink:type="simple"><named-content content-type="geo-json" specific-use="{&#34;type&#34;:&#34;Point&#34;,&#34;coordinates&#34;:[113.713744,25.978498]}" id="NCID0ELLAC" xlink:type="simple">25.978498°N, 113.713744°E</named-content></named-content>, 1025 m, 18 Aug. 2022, Song-Lin Li, Peng Yong, Li-Fen Li, Yu-Chen Zhou, Zi-Yue Liu leg.</p></tp:treatment-sec><tp:treatment-sec sec-type="etymology" id="SECID0EQLAC"><title>Etymology.</title><p>The specific epithet is derived from the type locality Bamian Mountain National Nature Reserve, noun.</p></tp:treatment-sec><tp:treatment-sec sec-type="diagnosis" id="SECID0EVLAC"><title>Diagnosis.</title><p>The male of this new species is similar to that of <italic><tp:taxon-name><tp:taxon-name-part taxon-name-part-type="genus" reg="Thiania">Thiania</tp:taxon-name-part><tp:taxon-name-part taxon-name-part-type="species" reg="longapophysis">longapophysis</tp:taxon-name-part></tp:taxon-name></italic> Yu &amp; Zhang, 2022 (<xref ref-type="bibr" rid="B15">Yu and Zhang 2022</xref>: figs 7A–D, 8A, B) in the shape of palpal bulb, sperm duct and embolus, but can be distinguished by: 1) the angle between <abbrev xmlns:xlink="http://www.w3.org/1999/xlink" xlink:title="retrolateral tibial apophysis" id="ABBRID0EKMAC" xlink:type="simple">RTA</abbrev> and cymbium (Fig. <xref ref-type="fig" rid="F1">1A</xref>) smaller than that angle in <italic><tp:taxon-name><tp:taxon-name-part taxon-name-part-type="genus" reg="Thiania">T.</tp:taxon-name-part><tp:taxon-name-part taxon-name-part-type="species" reg="longapophysis">longapophysis</tp:taxon-name-part></tp:taxon-name></italic> (fig. 8A); and 2) the distal end of <abbrev xmlns:xlink="http://www.w3.org/1999/xlink" xlink:title="retrolateral tibial apophysis" id="ABBRID0E4MAC" xlink:type="simple">RTA</abbrev> bar-shaped (Fig. <xref ref-type="fig" rid="F1">1A</xref>), while barb-shaped in <italic><tp:taxon-name><tp:taxon-name-part taxon-name-part-type="genus" reg="Thiania">T.</tp:taxon-name-part><tp:taxon-name-part taxon-name-part-type="species" reg="longapophysis">longapophysis</tp:taxon-name-part></tp:taxon-name></italic> (fig. 8A). The female of this new species is similar to that of <italic><tp:taxon-name><tp:taxon-name-part taxon-name-part-type="genus" reg="Thiania">Thiania</tp:taxon-name-part><tp:taxon-name-part taxon-name-part-type="species" reg="luteobrachialis">luteobrachialis</tp:taxon-name-part></tp:taxon-name></italic> Schenkel, 1963 (<xref ref-type="bibr" rid="B7">Peng 2020</xref>: fig. 352a–c) in the shape of the epigynal window and the location of copulatory openings, but can be distinguished by the following characters: 1) proximal portion of copulatory ducts straight and V-shaped (Fig. <xref ref-type="fig" rid="F1">1D</xref>), while curved and U-shaped in <italic><tp:taxon-name><tp:taxon-name-part taxon-name-part-type="genus" reg="Thiania">T.</tp:taxon-name-part><tp:taxon-name-part taxon-name-part-type="species" reg="luteobrachialis">luteobrachialis</tp:taxon-name-part></tp:taxon-name></italic> (fig. 352c); and 2) spermathecae overlapping with copulatory ducts (Fig. <xref ref-type="fig" rid="F1">1D</xref>), while not overlapping with copulatory ducts in <italic><tp:taxon-name><tp:taxon-name-part taxon-name-part-type="genus" reg="Thiania">T.</tp:taxon-name-part><tp:taxon-name-part taxon-name-part-type="species" reg="luteobrachialis">luteobrachialis</tp:taxon-name-part></tp:taxon-name></italic> (fig. 352c).</p><fig id="F1" position="float" orientation="portrait"><object-id xmlns:xlink="http://www.w3.org/1999/xlink" content-type="doi" xlink:type="simple">10.3897/zookeys.1204.122887.figure1</object-id><object-id xmlns:xlink="http://www.w3.org/1999/xlink" content-type="arpha" xlink:type="simple">02F00FC5-C425-5A1F-BD04-322912071C6E</object-id><label>Figure 1.</label><caption><p><italic><tp:taxon-name><tp:taxon-name-part taxon-name-part-type="genus" reg="Thiania">Thiania</tp:taxon-name-part><tp:taxon-name-part taxon-name-part-type="species" reg="bamian">bamian</tp:taxon-name-part></tp:taxon-name></italic> sp. nov. <bold>A</bold> left palp, ventral view <bold>B</bold> ditto, retrolateral view <bold>C</bold> epigyne, ventral view <bold>D</bold> vulva, dorsal view. Scale bars: 0.2 mm.</p></caption><graphic xmlns:xlink="http://www.w3.org/1999/xlink" xlink:href="zookeys-1204-301_article-122887__-g001.jpg" position="float" orientation="portrait" xlink:type="simple" id="oo_1064709.jpg"><uri content-type="original_file" xlink:type="simple">https://binary.pensoft.net/fig/1064709</uri></graphic></fig></tp:treatment-sec><tp:treatment-sec sec-type="description" id="SECID0E4PAC"><title>Description.</title><p><bold>Male</bold> (holotype) (Fig. <xref ref-type="fig" rid="F2">2A, B</xref>). Total length 6.02; carapace 2.39 long, 2.03 wide; abdomen 3.45 long, 1.73 wide. Clypeus 0.24 high. Carapace dark brown, eye field covered with white setae. Fovea longitudinal, radial grooves distinct, cervical grooves indistinct. Eye sizes and interdistances: <abbrev xmlns:xlink="http://www.w3.org/1999/xlink" xlink:title="anterior median eye" id="ABBRID0EKAAE" xlink:type="simple">AME</abbrev> 0.50, <abbrev xmlns:xlink="http://www.w3.org/1999/xlink" xlink:title="anterior lateral eye" id="ABBRID0EOAAE" xlink:type="simple">ALE</abbrev> 0.29, <abbrev xmlns:xlink="http://www.w3.org/1999/xlink" xlink:title="posterior median eye" id="ABBRID0ESAAE" xlink:type="simple">PME</abbrev> 0.04, <abbrev xmlns:xlink="http://www.w3.org/1999/xlink" xlink:title="posterior lateral eye" id="ABBRID0EWAAE" xlink:type="simple">PLE</abbrev> 0.15, <abbrev xmlns:xlink="http://www.w3.org/1999/xlink" xlink:title="anterior eye row" id="ABBRID0E1AAE" xlink:type="simple">AER</abbrev> 1.64, <abbrev xmlns:xlink="http://www.w3.org/1999/xlink" xlink:title="posterior eye row" id="ABBRID0E5AAE" xlink:type="simple">PER</abbrev> 1.48, <abbrev xmlns:xlink="http://www.w3.org/1999/xlink" xlink:title="length of eye field" id="ABBRID0ECBAE" xlink:type="simple">EFL</abbrev> 1.14. Chelicerae dark brown, promargin with one bicuspid tooth, retromargin with one tooth. Endites and labium brown, distal end pale yellow, with dark setae. Sternum yellow brown. Leg pale yellow to brown. Measurements of legs: I 7.27 (2.01, 3.03, 1.51, 0.72), II 5.04 (1.65, 1.76, 1.03, 0.60, 5.04), III 4.91 (1.52, 1.68, 1.22, 0.49), IV 4.82 (1.42, 1.80, 1.07, 0.53). Leg formula: 1234. Abdomen dorsum brown, with lighter edges; venter light yellow, with a wide light brown longitudinal band in the center.</p><fig id="F2" position="float" orientation="portrait"><object-id xmlns:xlink="http://www.w3.org/1999/xlink" content-type="doi" xlink:type="simple">10.3897/zookeys.1204.122887.figure2</object-id><object-id xmlns:xlink="http://www.w3.org/1999/xlink" content-type="arpha" xlink:type="simple">55D2D055-DD46-5220-866F-920D8D97E683</object-id><label>Figure 2.</label><caption><p><italic><tp:taxon-name><tp:taxon-name-part taxon-name-part-type="genus" reg="Thiania">Thiania</tp:taxon-name-part><tp:taxon-name-part taxon-name-part-type="species" reg="bamian">bamian</tp:taxon-name-part></tp:taxon-name></italic> sp. nov. <bold>A</bold> male holotype, habitus, dorsal view <bold>B</bold> ditto, ventral view <bold>C</bold> female paratype, habitus, dorsal view <bold>D</bold> ditto, ventral view. Scale bars: 1 mm.</p></caption><graphic xmlns:xlink="http://www.w3.org/1999/xlink" xlink:href="zookeys-1204-301_article-122887__-g002.jpg" position="float" orientation="portrait" xlink:type="simple" id="oo_1064710.jpg"><uri content-type="original_file" xlink:type="simple">https://binary.pensoft.net/fig/1064710</uri></graphic></fig><p>Palp (Fig. <xref ref-type="fig" rid="F1">1A, B</xref>). Embolus long and thin, embolic disc distinct; retrolateral tibial apophysis long and thin, distal portion covered with many small granules, terminal end reached the antero-median portion of palpal bulb in retrolateral view; sperm duct obvious.</p><p><bold>Female</bold> (paratype) (Fig. <xref ref-type="fig" rid="F2">2C, D</xref>). Total length 5.49; carapace 2.58 long, 2.11 wide; abdomen 2.86 long, 1.51 wide. Clypeus 0.32 high. Carapace yellow brown, with dark eye file and margins. Eye sizes and interdistances: <abbrev xmlns:xlink="http://www.w3.org/1999/xlink" xlink:title="anterior median eye" id="ABBRID0EUCAE" xlink:type="simple">AME</abbrev> 0.44, <abbrev xmlns:xlink="http://www.w3.org/1999/xlink" xlink:title="anterior lateral eye" id="ABBRID0EYCAE" xlink:type="simple">ALE</abbrev> 0.25, <abbrev xmlns:xlink="http://www.w3.org/1999/xlink" xlink:title="posterior median eye" id="ABBRID0E3CAE" xlink:type="simple">PME</abbrev> 0.05, <abbrev xmlns:xlink="http://www.w3.org/1999/xlink" xlink:title="posterior lateral eye" id="ABBRID0EADAE" xlink:type="simple">PLE</abbrev> 0.20, <abbrev xmlns:xlink="http://www.w3.org/1999/xlink" xlink:title="anterior eye row" id="ABBRID0EEDAE" xlink:type="simple">AER</abbrev> 1.56, <abbrev xmlns:xlink="http://www.w3.org/1999/xlink" xlink:title="posterior eye row" id="ABBRID0EIDAE" xlink:type="simple">PER</abbrev> 1.52, <abbrev xmlns:xlink="http://www.w3.org/1999/xlink" xlink:title="length of eye field" id="ABBRID0EMDAE" xlink:type="simple">EFL</abbrev> 1.14. Leg pale yellow to brown. Measurements of legs: I 5.47 (1.59, 2.29, 0.95, 0.64), II 4.44 (1.40, 1.72, 0.78, 0.54), III 4.51 (1.43, 1.60, 1.02, 0.46), IV 4.71 (1.42, 1.77, 1.09, 0.43). Leg formula: 1432. Abdomen dorsum brown, edges darker and with white hair, median portion with one pair of dark patches, posterior portion with four dark triangular patterns; venter pale yellow, median portion with one pair of gray longitudinal lines. Color paler than that in male.</p><p>Epigyne (Fig. <xref ref-type="fig" rid="F1">1C, D</xref>). Epigynal window circular. Copulatory openings oval, located on both sides of the epigynal window. Copulatory ducts with straight original portion and coiled terminal portion. Spermathecae shoe-shaped, slightly narrower than the copulatory ducts and overlapping with terminal portion of copulatory ducts.</p></tp:treatment-sec><tp:treatment-sec sec-type="distribution" id="SECID0EWDAE"><title>Distribution.</title><p>Known only from the type locality (Fig. <xref ref-type="fig" rid="F6">6</xref>).</p></tp:treatment-sec><tp:treatment-sec sec-type="GenBank accession number" id="SECID0EAEAE"><title>GenBank accession number.</title><p>Holotype (HNU-BMS-1905): <ext-link xmlns:xlink="http://www.w3.org/1999/xlink" ext-link-type="gen" xlink:href="PP786559" xlink:type="simple">PP786559</ext-link>; paratype ((HNU-BMS-2201): <ext-link xmlns:xlink="http://www.w3.org/1999/xlink" ext-link-type="gen" xlink:href="PP786560" xlink:type="simple">PP786560</ext-link>.</p></tp:treatment-sec><tp:treatment-sec><!--Section generated to contain objects referenced in tp:taxon-treatment.--><fig id="F6" position="float" orientation="portrait"><object-id xmlns:xlink="http://www.w3.org/1999/xlink" content-type="doi" xlink:type="simple">10.3897/zookeys.1204.122887.figure6</object-id><object-id xmlns:xlink="http://www.w3.org/1999/xlink" content-type="arpha" xlink:type="simple">57B06F90-5E6D-5A0C-A9E8-8FEE80D413D4</object-id><label>Figure 6.</label><caption><p>Collection localities of <italic><tp:taxon-name><tp:taxon-name-part taxon-name-part-type="genus" reg="Thiania">Thiania</tp:taxon-name-part><tp:taxon-name-part taxon-name-part-type="species" reg="bamian">bamian</tp:taxon-name-part></tp:taxon-name></italic> sp. nov., <italic><tp:taxon-name><tp:taxon-name-part taxon-name-part-type="genus" reg="Thiania">Thiania</tp:taxon-name-part><tp:taxon-name-part taxon-name-part-type="species" reg="flacata">flacata</tp:taxon-name-part></tp:taxon-name></italic> sp. nov. and <italic><tp:taxon-name><tp:taxon-name-part taxon-name-part-type="genus" reg="Yaginumaella">Yaginumaella</tp:taxon-name-part><tp:taxon-name-part taxon-name-part-type="species" reg="curvata">curvata</tp:taxon-name-part></tp:taxon-name></italic> sp. nov.</p></caption><graphic xmlns:xlink="http://www.w3.org/1999/xlink" xlink:href="zookeys-1204-301_article-122887__-g006.jpg" position="float" orientation="portrait" xlink:type="simple" id="oo_1064714.jpg"><uri content-type="original_file" xlink:type="simple">https://binary.pensoft.net/fig/1064714</uri></graphic></fig></tp:treatment-sec><ref-list><ref id="B15"><mixed-citation xmlns:xlink="http://www.w3.org/1999/xlink" xlink:type="simple"><person-group><name name-style="western"><surname>Yu</surname><given-names>Y</given-names></name><name name-style="western"><surname>Zhang</surname><given-names>JX</given-names></name></person-group> (<year>2022</year>) <article-title>Four new species of euophryine jumping spiders from China (<tp:taxon-name><tp:taxon-name-part taxon-name-part-type="order">Araneae</tp:taxon-name-part></tp:taxon-name>: <tp:taxon-name><tp:taxon-name-part taxon-name-part-type="family">Salticidae</tp:taxon-name-part></tp:taxon-name>: <tp:taxon-name><tp:taxon-name-part taxon-name-part-type="tribe">Euophryini</tp:taxon-name-part></tp:taxon-name>).</article-title><source>Acta Arachnologica Sinica</source><volume>31</volume>(<issue>1</issue>): <fpage>1</fpage>–<lpage>10</lpage>.</mixed-citation></ref><ref id="B7"><mixed-citation xmlns:xlink="http://www.w3.org/1999/xlink" xlink:type="simple"><person-group><name name-style="western"><surname>Peng</surname><given-names>XJ</given-names></name></person-group> (<year>2020</year>) <source>Fauna Sinica, Invertebrata 53, <tp:taxon-name><tp:taxon-name-part taxon-name-part-type="class">Arachnida</tp:taxon-name-part></tp:taxon-name>: <tp:taxon-name><tp:taxon-name-part taxon-name-part-type="order">Araneae</tp:taxon-name-part></tp:taxon-name>: <tp:taxon-name><tp:taxon-name-part taxon-name-part-type="family">Salticidae</tp:taxon-name-part></tp:taxon-name>.</source><publisher-name>Science Press</publisher-name>, <publisher-loc>Beijing</publisher-loc>, <size units="page">612 pp</size>.</mixed-citation></ref></ref-list></tp:taxon-treatment>
