# Supplementary material for: ﻿Three new species of jumping spiders (Araneae, Salticidae) from Hunan, China
Source: Zookeys. 2024 Jun 7;1204:301–12. doi: 10.3897/zookeys.1204.122887 (PMC11179093; doi:10.3897/zookeys.1204.122887)
Supplement: XML Treatment for Thiania flacata [file zookeys.1204.122887-treatment3.xml]

<!DOCTYPE tp:taxon-treatment
  PUBLIC "-//TaxonX//DTD Taxonomic Treatment Publishing DTD v0 20100105//EN" "tax-treatment-NSO.dtd">
<tp:taxon-treatment xmlns:tp="http://www.plazi.org/taxpub"><tp:treatment-meta><kwd-group><label>Taxon classification</label><kwd>
                <named-content content-type="kingdom">Animalia</named-content>
              </kwd><kwd>
                <named-content content-type="order">Araneae</named-content>
              </kwd><kwd>
                <named-content content-type="family">Salticidae</named-content>
              </kwd></kwd-group><mixed-citation publication-type="journal"><person-group><name><surname>Li</surname><given-names>Song-Lin</given-names></name><name><surname>Liu</surname><given-names>Ping</given-names></name><name><surname>Peng</surname><given-names>Xian-Jin</given-names></name></person-group><article-title>﻿Three new species of jumping spiders (<tp:taxon-name><tp:taxon-name-part taxon-name-part-type="order">Araneae</tp:taxon-name-part></tp:taxon-name>, <tp:taxon-name><tp:taxon-name-part taxon-name-part-type="family">Salticidae</tp:taxon-name-part></tp:taxon-name>) from Hunan, China</article-title><source>Zookeys</source><day>07</day><month>06</month><year>2024</year><volume>1204</volume><fpage>301</fpage><lpage>312</lpage><pub-id pub-id-type="doi">10.3897/zookeys.1204.122887</pub-id></mixed-citation></tp:treatment-meta><tp:nomenclature><label>﻿</label><tp:taxon-name>
              <object-id xmlns:xlink="http://www.w3.org/1999/xlink" content-type="arpha" xlink:type="simple">EC2B6D7B-1F84-5E06-9866-C7ADB158AE2A</object-id>
              <tp:taxon-name-part taxon-name-part-type="genus" reg="Thiania">Thiania</tp:taxon-name-part>
              <tp:taxon-name-part taxon-name-part-type="species" reg="flacata">flacata</tp:taxon-name-part>
              <object-id xmlns:xlink="http://www.w3.org/1999/xlink" content-type="zoobank" xlink:type="simple">https://zoobank.org/A4578588-C911-4797-A06E-2CD405B48E63</object-id>
            </tp:taxon-name><tp:taxon-status xmlns:xlink="http://www.w3.org/1999/xlink" xlink:type="simple">sp. nov.</tp:taxon-status><xref ref-type="fig" rid="F3">Figs 3</xref><xref ref-type="fig" rid="F6">, 6</xref></tp:nomenclature><tp:treatment-sec sec-type="type material" id="SECID0EBGAE"><title>Type material.</title><p><bold><italic>Holotype</italic></bold> ♀ (HNU-BMS-1905), China, Hunan Prov., Chenzhou City, Guidong Co., Bamian Mountain National Nature Reserve, <named-content xmlns:xlink="http://www.w3.org/1999/xlink" content-type="dwc:verbatimCoordinates" xlink:type="simple"><named-content content-type="geo-json" specific-use="{&#34;type&#34;:&#34;Point&#34;,&#34;coordinates&#34;:[113.702865,25.975210]}" id="NCID0EPGAE" xlink:type="simple">25.975210°N, 113.702865°E</named-content></named-content>, 1081 m, 18 Sept. 2019, Cheng Wang, Bo Lü and Xuan-Wei Zhou leg.</p></tp:treatment-sec><tp:treatment-sec sec-type="etymology" id="SECID0EUGAE"><title>Etymology.</title><p>The specific epithet is derived from the Latin “<italic>falcata</italic>” (falx-shaped), referring to the falx-shaped copulatory ducts, adjective.</p></tp:treatment-sec><tp:treatment-sec sec-type="diagnosis" id="SECID0E3GAE"><title>Diagnosis.</title><p>This new species can be distinguished from any other congeneric species by the vaulted copulatory openings.</p></tp:treatment-sec><tp:treatment-sec sec-type="description" id="SECID0EBHAE"><title>Description.</title><p><bold>Female</bold> (holotype) (Fig. <xref ref-type="fig" rid="F3">3A, B</xref>). Total length 6.04; carapace 2.58 long, 2.24 wide; abdomen 3.37 long, 1.52 wide. Clypeus 0.12 high. Carapace yellow brown, with brown eye file and margins. Fovea longitudinal, radial and cervical grooves distinct. Eye sizes and interdistances: <abbrev xmlns:xlink="http://www.w3.org/1999/xlink" xlink:title="anterior median eye" id="ABBRID0ENHAE" xlink:type="simple">AME</abbrev> 0.51, <abbrev xmlns:xlink="http://www.w3.org/1999/xlink" xlink:title="anterior lateral eye" id="ABBRID0ERHAE" xlink:type="simple">ALE</abbrev> 0.27, <abbrev xmlns:xlink="http://www.w3.org/1999/xlink" xlink:title="posterior median eye" id="ABBRID0EVHAE" xlink:type="simple">PME</abbrev> 0.06, <abbrev xmlns:xlink="http://www.w3.org/1999/xlink" xlink:title="posterior lateral eye" id="ABBRID0EZHAE" xlink:type="simple">PLE</abbrev> 0.14, <abbrev xmlns:xlink="http://www.w3.org/1999/xlink" xlink:title="anterior eye row" id="ABBRID0E4HAE" xlink:type="simple">AER</abbrev> 1.62, <abbrev xmlns:xlink="http://www.w3.org/1999/xlink" xlink:title="posterior eye row" id="ABBRID0EBIAE" xlink:type="simple">PER</abbrev> 1.50, <abbrev xmlns:xlink="http://www.w3.org/1999/xlink" xlink:title="length of eye field" id="ABBRID0EFIAE" xlink:type="simple">EFL</abbrev> 1.07. Chelicerae yellow brown, promargin with two teeth, retromargin with one tooth. Endites and labium yellow brown, distal end pale yellow with dark setae. Sternum yellow brown. Leg pale yellow to brown. Measurements of legs: I 6.33 (1.65, 2.65, 1.35, 0.68), II 4.58 (1.33, 1.83, 0.77, 0.65), III 4.61 (1.38, 1.67, 1.08, 0.48), IV 4.61 (1.40, 1.79, 0.99, 0.43). Leg formula: 1342. Abdomen dorsum brown, median portion with one pair of dark patches, posterior portion with three transverse light herringbone patterns, edges with white setae; venter light yellow, with a wide light brown longitudinal band in the center.</p><fig id="F3" position="float" orientation="portrait"><object-id xmlns:xlink="http://www.w3.org/1999/xlink" content-type="doi" xlink:type="simple">10.3897/zookeys.1204.122887.figure3</object-id><object-id xmlns:xlink="http://www.w3.org/1999/xlink" content-type="arpha" xlink:type="simple">96C0AB12-EF3F-5F32-9A18-8EE8B13A86D4</object-id><label>Figure 3.</label><caption><p><italic><tp:taxon-name><tp:taxon-name-part taxon-name-part-type="genus" reg="Thiania">Thiania</tp:taxon-name-part><tp:taxon-name-part taxon-name-part-type="species" reg="flacata">flacata</tp:taxon-name-part></tp:taxon-name></italic> sp. nov. <bold>A</bold> female paratype, habitus, dorsal view <bold>B</bold> ditto, ventral view <bold>C</bold> epigyne, ventral view <bold>D</bold> vulva, dorsal view. Scale bars: 1 mm (<bold>A, B</bold>); 0.2 mm (<bold>C, D</bold>).</p></caption><graphic xmlns:xlink="http://www.w3.org/1999/xlink" xlink:href="zookeys-1204-301_article-122887__-g003.jpg" position="float" orientation="portrait" xlink:type="simple" id="oo_1064711.jpg"><uri content-type="original_file" xlink:type="simple">https://binary.pensoft.net/fig/1064711</uri></graphic></fig><p>Epigyne (Fig. <xref ref-type="fig" rid="F3">3C, D</xref>). Epigynal window located medially on epigyne. Copulatory openings vaulted, located at the upper margin of the epigynal window. Copulatory ducts falx-shaped, original portion thicker. Spermathecae oval, slightly wider than the copulatory ducts.</p><p><bold>Male.</bold> Unknown.</p></tp:treatment-sec><tp:treatment-sec sec-type="distribution" id="SECID0EXJAE"><title>Distribution.</title><p>Known only from the type locality (Fig. <xref ref-type="fig" rid="F6">6</xref>).</p></tp:treatment-sec><tp:treatment-sec><!--Section generated to contain objects referenced in tp:taxon-treatment.--><fig id="F6" position="float" orientation="portrait"><object-id xmlns:xlink="http://www.w3.org/1999/xlink" content-type="doi" xlink:type="simple">10.3897/zookeys.1204.122887.figure6</object-id><object-id xmlns:xlink="http://www.w3.org/1999/xlink" content-type="arpha" xlink:type="simple">57B06F90-5E6D-5A0C-A9E8-8FEE80D413D4</object-id><label>Figure 6.</label><caption><p>Collection localities of <italic><tp:taxon-name><tp:taxon-name-part taxon-name-part-type="genus" reg="Thiania">Thiania</tp:taxon-name-part><tp:taxon-name-part taxon-name-part-type="species" reg="bamian">bamian</tp:taxon-name-part></tp:taxon-name></italic> sp. nov., <italic><tp:taxon-name><tp:taxon-name-part taxon-name-part-type="genus" reg="Thiania">Thiania</tp:taxon-name-part><tp:taxon-name-part taxon-name-part-type="species" reg="flacata">flacata</tp:taxon-name-part></tp:taxon-name></italic> sp. nov. and <italic><tp:taxon-name><tp:taxon-name-part taxon-name-part-type="genus" reg="Yaginumaella">Yaginumaella</tp:taxon-name-part><tp:taxon-name-part taxon-name-part-type="species" reg="curvata">curvata</tp:taxon-name-part></tp:taxon-name></italic> sp. nov.</p></caption><graphic xmlns:xlink="http://www.w3.org/1999/xlink" xlink:href="zookeys-1204-301_article-122887__-g006.jpg" position="float" orientation="portrait" xlink:type="simple" id="oo_1064714.jpg"><uri content-type="original_file" xlink:type="simple">https://binary.pensoft.net/fig/1064714</uri></graphic></fig></tp:treatment-sec></tp:taxon-treatment>
