# Supplementary material for: ﻿Three new species of jumping spiders (Araneae, Salticidae) from Hunan, China
Source: Zookeys. 2024 Jun 7;1204:301–12. doi: 10.3897/zookeys.1204.122887 (PMC11179093; doi:10.3897/zookeys.1204.122887)
Supplement: XML Treatment for Yaginumaella curvata [file zookeys.1204.122887-treatment5.xml]

<!DOCTYPE tp:taxon-treatment
  PUBLIC "-//TaxonX//DTD Taxonomic Treatment Publishing DTD v0 20100105//EN" "tax-treatment-NSO.dtd">
<tp:taxon-treatment xmlns:tp="http://www.plazi.org/taxpub"><tp:treatment-meta><kwd-group><label>Taxon classification</label><kwd>
                <named-content content-type="kingdom">Animalia</named-content>
              </kwd><kwd>
                <named-content content-type="order">Araneae</named-content>
              </kwd><kwd>
                <named-content content-type="family">Salticidae</named-content>
              </kwd></kwd-group><mixed-citation publication-type="journal"><person-group><name><surname>Li</surname><given-names>Song-Lin</given-names></name><name><surname>Liu</surname><given-names>Ping</given-names></name><name><surname>Peng</surname><given-names>Xian-Jin</given-names></name></person-group><article-title>﻿Three new species of jumping spiders (<tp:taxon-name><tp:taxon-name-part taxon-name-part-type="order">Araneae</tp:taxon-name-part></tp:taxon-name>, <tp:taxon-name><tp:taxon-name-part taxon-name-part-type="family">Salticidae</tp:taxon-name-part></tp:taxon-name>) from Hunan, China</article-title><source>Zookeys</source><day>07</day><month>06</month><year>2024</year><volume>1204</volume><fpage>301</fpage><lpage>312</lpage><pub-id pub-id-type="doi">10.3897/zookeys.1204.122887</pub-id></mixed-citation></tp:treatment-meta><tp:nomenclature><label>﻿</label><tp:taxon-name>
              <object-id xmlns:xlink="http://www.w3.org/1999/xlink" content-type="arpha" xlink:type="simple">3759E5DE-DE7F-59F2-8DF6-906FED99A66B</object-id>
              <tp:taxon-name-part taxon-name-part-type="genus" reg="Yaginumaella">Yaginumaella</tp:taxon-name-part>
              <tp:taxon-name-part taxon-name-part-type="species" reg="curvata">curvata</tp:taxon-name-part>
              <object-id xmlns:xlink="http://www.w3.org/1999/xlink" content-type="zoobank" xlink:type="simple">https://zoobank.org/C54A80DD-0FBE-42A5-9382-6BD123C9F2B5</object-id>
            </tp:taxon-name><tp:taxon-status xmlns:xlink="http://www.w3.org/1999/xlink" xlink:type="simple">sp. nov.</tp:taxon-status><xref ref-type="fig" rid="F4">Figs 4</xref><xref ref-type="fig" rid="F5">, 5</xref><xref ref-type="fig" rid="F6">, 6</xref></tp:nomenclature><tp:treatment-sec sec-type="type material" id="SECID0EQRAE"><title>Type material.</title><p><bold><italic>Holotype</italic></bold> ♂ (HNU-BMS-1901), China, Hunan Prov., Chenzhou City, Guidong Co., Bamian Mountain National Nature Reserve, <named-content xmlns:xlink="http://www.w3.org/1999/xlink" content-type="dwc:verbatimCoordinates" xlink:type="simple"><named-content content-type="geo-json" specific-use="{&#34;type&#34;:&#34;Point&#34;,&#34;coordinates&#34;:[113.708825,25.975914]}" id="NCID0E5RAE" xlink:type="simple">25.975914°N, 113.708825°E</named-content></named-content>, 1001 m, 15 Sept. 2019, Cheng Wang, Bo Lü and Xuan-Wei Zhou leg.; <bold><italic>paratypes</italic></bold>: ♀ (HNU-BMS-2202), China, Hunan Prov., Chenzhou City, Guidong Co., Bamian Mountain National Nature Reserve, <named-content xmlns:xlink="http://www.w3.org/1999/xlink" content-type="dwc:verbatimCoordinates" xlink:type="simple"><named-content content-type="geo-json" specific-use="{&#34;type&#34;:&#34;Point&#34;,&#34;coordinates&#34;:[113.705383,25.975568]}" id="NCID0EJSAE" xlink:type="simple">25.975568°N, 113.705383°E</named-content></named-content>, 1143 m, 19 Aug. 2022, Song-Lin Li, Peng Yong, Li-Fen Li, Yu-Chen Zhou, Zi-Yue Liu leg.; 2♀ (HNU-BMS-2205), China, Hunan Prov., Chenzhou City, Guidong Co., Bamian Mountain National Nature Reserve, <named-content xmlns:xlink="http://www.w3.org/1999/xlink" content-type="dwc:verbatimCoordinates" xlink:type="simple"><named-content content-type="geo-json" specific-use="{&#34;type&#34;:&#34;Point&#34;,&#34;coordinates&#34;:[113.705841,25.986542]}" id="NCID0ERSAE" xlink:type="simple">25.986542°N, 113.705841°E</named-content></named-content>, 1250 m, 22 Aug. 2022, Song-Lin Li, Peng Yong, Li-Fen Li, Yu-Chen Zhou, Zi-Yue Liu leg.</p></tp:treatment-sec><tp:treatment-sec sec-type="etymology" id="SECID0EWSAE"><title>Etymology.</title><p>The specific epithet is derived from the Latin “<italic><tp:taxon-name><tp:taxon-name-part taxon-name-part-type="genus" reg="Yaginumaella"/><tp:taxon-name-part taxon-name-part-type="species" reg="curvata">curvata</tp:taxon-name-part></tp:taxon-name></italic>” (curved), referring to the curved retrolateral tibial apophysis, adjective.</p></tp:treatment-sec><tp:treatment-sec sec-type="diagnosis" id="SECID0EGTAE"><title>Diagnosis.</title><p>The male of this new species is similar to that of <italic><tp:taxon-name><tp:taxon-name-part taxon-name-part-type="genus" reg="Yaginumaella">Yaginumaella</tp:taxon-name-part><tp:taxon-name-part taxon-name-part-type="species" reg="bulbosa">bulbosa</tp:taxon-name-part></tp:taxon-name></italic> Peng, Tang &amp; Li, 2008 (<xref ref-type="bibr" rid="B8">Peng et al. 2008</xref>: figs 26–28) in habitus and the curved <abbrev xmlns:xlink="http://www.w3.org/1999/xlink" xlink:title="retrolateral tibial apophysis" id="ABBRID0E2TAE" xlink:type="simple">RTA</abbrev>, but can be distinguished by: 1) cymbium longer than wide (Fig. <xref ref-type="fig" rid="F4">4A</xref>), while wider than long in <italic><tp:taxon-name><tp:taxon-name-part taxon-name-part-type="genus" reg="Yaginumaella">Y.</tp:taxon-name-part><tp:taxon-name-part taxon-name-part-type="species" reg="bulbosa">bulbosa</tp:taxon-name-part></tp:taxon-name></italic> (fig. 27); 2) length of <abbrev xmlns:xlink="http://www.w3.org/1999/xlink" xlink:title="retrolateral tibial apophysis" id="ABBRID0EOUAE" xlink:type="simple">RTA</abbrev> is about 1/3 of the palpal bulb (Fig. <xref ref-type="fig" rid="F4">4B</xref>), while about 1/2 of the palpal bulb in <italic><tp:taxon-name><tp:taxon-name-part taxon-name-part-type="genus" reg="Yaginumaella">Y.</tp:taxon-name-part><tp:taxon-name-part taxon-name-part-type="species" reg="bulbosa">bulbosa</tp:taxon-name-part></tp:taxon-name></italic> (fig. 28); 3) <abbrev xmlns:xlink="http://www.w3.org/1999/xlink" xlink:title="retrolateral tibial apophysis" id="ABBRID0EBVAE" xlink:type="simple">RTA</abbrev> only extended to the basal 1/6 position of cymbium in retrolateral view (Fig. <xref ref-type="fig" rid="F4">4B</xref>), while to the basal 1/2 position of cymbium in retrolateral view in <italic><tp:taxon-name><tp:taxon-name-part taxon-name-part-type="genus" reg="Yaginumaella">Y.</tp:taxon-name-part><tp:taxon-name-part taxon-name-part-type="species" reg="bulbosa">bulbosa</tp:taxon-name-part></tp:taxon-name></italic> (fig. 28); and 4) embolus originates at about 7:00 o’clock position (Fig. <xref ref-type="fig" rid="F4">4A</xref>), while originates at about 9:00 o’clock position in <italic><tp:taxon-name><tp:taxon-name-part taxon-name-part-type="genus" reg="Yaginumaella">Y.</tp:taxon-name-part><tp:taxon-name-part taxon-name-part-type="species" reg="bulbosa">bulbosa</tp:taxon-name-part></tp:taxon-name></italic> (fig. 27). The female of this new species is similar to that of <italic><tp:taxon-name><tp:taxon-name-part taxon-name-part-type="genus" reg="Yaginumaella">Yaginumaella</tp:taxon-name-part><tp:taxon-name-part taxon-name-part-type="species" reg="lushiensis">lushiensis</tp:taxon-name-part></tp:taxon-name></italic> Zhang &amp; Zhu, 2007 (<xref ref-type="bibr" rid="B16">Zhu and Zhang 2011</xref>: fig. 384A, D, E) in the short and stout copulatory ducts and the shape of spermathecae, but can be distinguished by the following characters: 1) distance of copulatory openings as wide as the vulva (Fig. <xref ref-type="fig" rid="F4">4C</xref>), while about 1/3 width of the vulva in <italic><tp:taxon-name><tp:taxon-name-part taxon-name-part-type="genus" reg="Yaginumaella">Y.</tp:taxon-name-part><tp:taxon-name-part taxon-name-part-type="species" reg="lushiensis">lushiensis</tp:taxon-name-part></tp:taxon-name></italic> (fig. 384D); 2) epigynal pockets located at the median portion of epigyne (Fig. <xref ref-type="fig" rid="F4">4C</xref>), while located on the anterior portion in <italic><tp:taxon-name><tp:taxon-name-part taxon-name-part-type="genus" reg="Yaginumaella">Y.</tp:taxon-name-part><tp:taxon-name-part taxon-name-part-type="species" reg="lushiensis">lushiensis</tp:taxon-name-part></tp:taxon-name></italic> (fig. 384D); and 3) fertilisation duct about transverse (Fig. <xref ref-type="fig" rid="F4">4D</xref>), while oblique in <italic><tp:taxon-name><tp:taxon-name-part taxon-name-part-type="genus" reg="Yaginumaella">Y.</tp:taxon-name-part><tp:taxon-name-part taxon-name-part-type="species" reg="lushiensis">lushiensis</tp:taxon-name-part></tp:taxon-name></italic> (fig. 384E).</p><fig id="F4" position="float" orientation="portrait"><object-id xmlns:xlink="http://www.w3.org/1999/xlink" content-type="doi" xlink:type="simple">10.3897/zookeys.1204.122887.figure4</object-id><object-id xmlns:xlink="http://www.w3.org/1999/xlink" content-type="arpha" xlink:type="simple">8C4897F4-5C11-52AD-A5C5-053FE2245183</object-id><label>Figure 4.</label><caption><p><italic><tp:taxon-name><tp:taxon-name-part taxon-name-part-type="genus" reg="Yaginumaella">Yaginumaella</tp:taxon-name-part><tp:taxon-name-part taxon-name-part-type="species" reg="curvata">curvata</tp:taxon-name-part></tp:taxon-name></italic> sp. nov. <bold>A</bold> left palp, ventral view <bold>B</bold> ditto, retrolateral view <bold>C</bold> epigyne, ventral view <bold>D</bold> vulva, dorsal view. Scale bars: 0.2 mm.</p></caption><graphic xmlns:xlink="http://www.w3.org/1999/xlink" xlink:href="zookeys-1204-301_article-122887__-g004.jpg" position="float" orientation="portrait" xlink:type="simple" id="oo_1064712.jpg"><uri content-type="original_file" xlink:type="simple">https://binary.pensoft.net/fig/1064712</uri></graphic></fig></tp:treatment-sec><tp:treatment-sec sec-type="description" id="SECID0E6YAE"><title>Description.</title><p><bold>Male</bold> (holotype) (Fig. <xref ref-type="fig" rid="F5">5A, B</xref>). Total length 5.14; carapace 2.60 long, 2.06 wide; abdomen 2.52 long, 1.59 wide. Carapace brown, with three longitudinal yellow stripes on the median and lateral margins, eye field and lateral margins covered with white setae. Fovea longitudinal, cervical and radial grooves distinct. Eye sizes and interdistances: <abbrev xmlns:xlink="http://www.w3.org/1999/xlink" xlink:title="anterior median eye" id="ABBRID0ELZAE" xlink:type="simple">AME</abbrev> 0.49, <abbrev xmlns:xlink="http://www.w3.org/1999/xlink" xlink:title="anterior lateral eye" id="ABBRID0EPZAE" xlink:type="simple">ALE</abbrev> 0.28, <abbrev xmlns:xlink="http://www.w3.org/1999/xlink" xlink:title="posterior median eye" id="ABBRID0ETZAE" xlink:type="simple">PME</abbrev> 0.08, <abbrev xmlns:xlink="http://www.w3.org/1999/xlink" xlink:title="posterior lateral eye" id="ABBRID0EXZAE" xlink:type="simple">PLE</abbrev> 0.21, <abbrev xmlns:xlink="http://www.w3.org/1999/xlink" xlink:title="anterior eye row" id="ABBRID0E2ZAE" xlink:type="simple">AER</abbrev> 1.75, <abbrev xmlns:xlink="http://www.w3.org/1999/xlink" xlink:title="posterior eye row" id="ABBRID0E6ZAE" xlink:type="simple">PER</abbrev> 1.65, <abbrev xmlns:xlink="http://www.w3.org/1999/xlink" xlink:title="length of eye field" id="ABBRID0ED1AE" xlink:type="simple">EFL</abbrev> 0.78. Chelicerae light brown, promargin with two teeth, and retromargin with one tooth. Endites and labium light brown, distal end pale yellow. Sternum pale yellow. Legs yellow except for femora, patellae and tibiae of leg I brown. Measurements of legs: I 5.99 (1.76, 2.38, 1.17, 0.68), II 4.89 (1.59, 1.91, 0.67, 0.72), III 5.39 (1.70, 1.94, 1.14, 0.61), IV 5.50 (1.76, 1.79, 1.32, 0.63). Leg formula: 1432. Abdomen oval, dorsum with sparse long black hair, anterior margin black, the posterior median with two gray herringbone patterns and four chevrons; venter light yellow, with black maculation.</p><fig id="F5" position="float" orientation="portrait"><object-id xmlns:xlink="http://www.w3.org/1999/xlink" content-type="doi" xlink:type="simple">10.3897/zookeys.1204.122887.figure5</object-id><object-id xmlns:xlink="http://www.w3.org/1999/xlink" content-type="arpha" xlink:type="simple">F4DD952F-98C5-55E2-89EB-BE1E72E7FDDD</object-id><label>Figure 5.</label><caption><p><italic><tp:taxon-name><tp:taxon-name-part taxon-name-part-type="genus" reg="Yaginumaella">Yaginumaella</tp:taxon-name-part><tp:taxon-name-part taxon-name-part-type="species" reg="curvata">curvata</tp:taxon-name-part></tp:taxon-name></italic> sp. nov. <bold>A</bold> male holotype, habitus, dorsal view <bold>B</bold> ditto, ventral view <bold>C</bold> female paratype, habitus, dorsal view <bold>D</bold> ditto, ventral view. Scale bars: 1 mm.</p></caption><graphic xmlns:xlink="http://www.w3.org/1999/xlink" xlink:href="zookeys-1204-301_article-122887__-g005.jpg" position="float" orientation="portrait" xlink:type="simple" id="oo_1064713.jpg"><uri content-type="original_file" xlink:type="simple">https://binary.pensoft.net/fig/1064713</uri></graphic></fig><p>Palp (Fig. <xref ref-type="fig" rid="F4">4A, B</xref>). Embolus long and thin, originates at about 7:00 o’clock position; tegular lobe folds to retrolateral side; retrolateral tibial apophysis curved towards dorsal side at right angle from the middle.</p><p><bold>Female.</bold> (paratype) (Fig. <xref ref-type="fig" rid="F5">5C, D</xref>). Total length 4.94; carapace 2.74 long, 2.04 wide; abdomen 2.54 long, 1.63 wide. Eye sizes and interdistances: <abbrev xmlns:xlink="http://www.w3.org/1999/xlink" xlink:title="anterior median eye" id="ABBRID0EV2AE" xlink:type="simple">AME</abbrev> 0.41, <abbrev xmlns:xlink="http://www.w3.org/1999/xlink" xlink:title="anterior lateral eye" id="ABBRID0EZ2AE" xlink:type="simple">ALE</abbrev> 0.27, <abbrev xmlns:xlink="http://www.w3.org/1999/xlink" xlink:title="posterior median eye" id="ABBRID0E42AE" xlink:type="simple">PME</abbrev> 0.11, <abbrev xmlns:xlink="http://www.w3.org/1999/xlink" xlink:title="posterior lateral eye" id="ABBRID0EB3AE" xlink:type="simple">PLE</abbrev> 0.23, <abbrev xmlns:xlink="http://www.w3.org/1999/xlink" xlink:title="anterior eye row" id="ABBRID0EF3AE" xlink:type="simple">AER</abbrev> 1.81, <abbrev xmlns:xlink="http://www.w3.org/1999/xlink" xlink:title="posterior eye row" id="ABBRID0EJ3AE" xlink:type="simple">PER</abbrev> 1.79, <abbrev xmlns:xlink="http://www.w3.org/1999/xlink" xlink:title="length of eye field" id="ABBRID0EN3AE" xlink:type="simple">EFL</abbrev> 0.72. Chelicerae promargin with two teeth, retromargin with one tooth. Legs pale yellow. Measurements of legs: I 4.79 (1.63, 1.80, 0.76, 0.60), II 4.44 (1.71, 1.49, 0.69, 0.55), III 5.49 (1.82, 1.94, 1.08, 0.65), IV 5.23 (1.63, 1.87, 1.03, 0.70). Leg formula: 3412. Abdomen oval, dorsum black, with symmetric lighter yellowish central area, posterior portion covered with dense black and white long hairs; venter light yellow, with three longitudinal black stripes. Color darker than that in male.</p><p>Epigyne (Fig. <xref ref-type="fig" rid="F4">4C, D</xref>). Epigynal window oval, located at anterior portion of epigyne. Copulatory openings slit-shaped, located at the lower lateral margin of the epigynal window. Copulatory ducts short and stout. Spermathecae tubular and intertwined.</p></tp:treatment-sec><tp:treatment-sec sec-type="distribution" id="SECID0EX3AE"><title>Distribution.</title><p>Known only from the type locality (Fig. <xref ref-type="fig" rid="F6">6</xref>).</p><fig id="F6" position="float" orientation="portrait"><object-id xmlns:xlink="http://www.w3.org/1999/xlink" content-type="doi" xlink:type="simple">10.3897/zookeys.1204.122887.figure6</object-id><object-id xmlns:xlink="http://www.w3.org/1999/xlink" content-type="arpha" xlink:type="simple">57B06F90-5E6D-5A0C-A9E8-8FEE80D413D4</object-id><label>Figure 6.</label><caption><p>Collection localities of <italic><tp:taxon-name><tp:taxon-name-part taxon-name-part-type="genus" reg="Thiania">Thiania</tp:taxon-name-part><tp:taxon-name-part taxon-name-part-type="species" reg="bamian">bamian</tp:taxon-name-part></tp:taxon-name></italic> sp. nov., <italic><tp:taxon-name><tp:taxon-name-part taxon-name-part-type="genus" reg="Thiania">Thiania</tp:taxon-name-part><tp:taxon-name-part taxon-name-part-type="species" reg="flacata">flacata</tp:taxon-name-part></tp:taxon-name></italic> sp. nov. and <italic><tp:taxon-name><tp:taxon-name-part taxon-name-part-type="genus" reg="Yaginumaella">Yaginumaella</tp:taxon-name-part><tp:taxon-name-part taxon-name-part-type="species" reg="curvata">curvata</tp:taxon-name-part></tp:taxon-name></italic> sp. nov.</p></caption><graphic xmlns:xlink="http://www.w3.org/1999/xlink" xlink:href="zookeys-1204-301_article-122887__-g006.jpg" position="float" orientation="portrait" xlink:type="simple" id="oo_1064714.jpg"><uri content-type="original_file" xlink:type="simple">https://binary.pensoft.net/fig/1064714</uri></graphic></fig></tp:treatment-sec><tp:treatment-sec sec-type="GenBank accession number" id="SECID0EP5AE"><title>GenBank accession number.</title><p>Paratype ((HNU-BMS-2205): <ext-link xmlns:xlink="http://www.w3.org/1999/xlink" ext-link-type="gen" xlink:href="PP786561" xlink:type="simple">PP786561</ext-link>.</p></tp:treatment-sec><ref-list><ref id="B8"><mixed-citation xmlns:xlink="http://www.w3.org/1999/xlink" xlink:type="simple"><person-group><name name-style="western"><surname>Peng</surname><given-names>XJ</given-names></name><name name-style="western"><surname>Tang</surname><given-names>G</given-names></name><name name-style="western"><surname>Li</surname><given-names>SQ</given-names></name></person-group> (<year>2008</year>) <article-title>Eight new species of salticids from China (<tp:taxon-name><tp:taxon-name-part taxon-name-part-type="order">Araneae</tp:taxon-name-part></tp:taxon-name>, <tp:taxon-name><tp:taxon-name-part taxon-name-part-type="family">Salticidae</tp:taxon-name-part></tp:taxon-name>).</article-title><source>Acta Zootaxonomica Sinica</source><volume>33</volume>: <fpage>248</fpage>–<lpage>259</lpage>.</mixed-citation></ref><ref id="B16"><mixed-citation xmlns:xlink="http://www.w3.org/1999/xlink" xlink:type="simple"><person-group><name name-style="western"><surname>Zhu</surname><given-names>MS</given-names></name><name name-style="western"><surname>Zhang</surname><given-names>BS</given-names></name></person-group> (<year>2011</year>) <source>Spider Fauna of Henan: <tp:taxon-name><tp:taxon-name-part taxon-name-part-type="class">Arachnida</tp:taxon-name-part></tp:taxon-name>: <tp:taxon-name><tp:taxon-name-part taxon-name-part-type="order">Araneae</tp:taxon-name-part></tp:taxon-name>.</source><publisher-name>Science Press</publisher-name>, <publisher-loc>Beijing</publisher-loc>, <size units="page">558 pp</size>.</mixed-citation></ref></ref-list></tp:taxon-treatment>
